# Supplementary material for: Structurally exclusive Teneurin complexes orchestrate divergent programs in early cortical development
Source: Nat Commun. 2026 Apr 16;17:5292. doi: 10.1038/s41467-026-71619-1 (PMC13269823; doi:10.1038/s41467-026-71619-1)
Supplement: Supplementary file 3 — Supplementary Data 1 [file 41467_2026_71619_MOESM3_ESM.xlsx]

## Sheet: Sheet1
Oligonucleotide	Source	Catalog number
Primer Ten2 full length in pCAGIG forward: TTGGCAAAGAATTCCTCGAGATGGATGTAAAGGACCGGCGACATCGCTCTTTGACCAG	This study	N/A
Primer Ten2 full length in pCAGIG plus HA-tag reverse: GGAATTTACGTAGCGGCCGCTCATTAGGCGTAGTCGGGCACGTCGTAGGGGTAGGTACCCCTCTTTCCCATCTCATTCTGTCTTAAG	This study	N/A
Primer Ten3 full length in pCAGIG forward: TTGGCAAAGAATTCCTCGAGATGGATGTGAAGGAACGCAGGCCTTACTGCTCC	This study	N/A
Primer Ten3 full length in pCAGIG plus HA-tag reverse: GGAATTTACGTAGCGGCCGCTCATTAGGCGTAGTCGGGCACGTCGTAGGGGTAGGTACCCCTCTTGCCGATCTCACTTTGTCGCAAG	This study	N/A
Primer Ten4 full length in pCAGIG forward: TTGGCAAAGAATTCCTCGAGATGGACGTGAAGGAGAGGAAGCCCTATCGCTCGC	This study	N/A
Primer Ten4 full length in pCAGIG plus HA-tag reverse: GGAATTTACGTAGCGGCCGCTCATTAggcgtagtcgggcacgtcgtaggggtaggtaccccttcggcccatctcgctttgtctcatgaag	This study	N/A
Primer Ten2 full ectodomain in pHLSec forward: GGAGGTTCCACCGGTCATCTGCTCGGACTCAATTGGCAAC	This study	N/A
Primer Ten2 full ectodomain in pHLSec reverse: CTCGAGTTAGGTACCCCTCTTTCCCATCTCATTCTGTCTTAAGAACTGG	This study	N/A
Primer Ten4 full ectodomain in pHLSec forward: GGAGGTTCCACCGGTCACCTGTTTGGCCTAAACTGGCACCTGCAGC	This study	N/A
Primer Ten4 full ectodomain in pHLSec reverse: CTCGAGTTAGGTACCCCTTCGGCCCATCTCGCTTTGTCTCATGAAG	This study	N/A
Primer Ten2 full ectodomain in pHLSec N-terminal TwinStrep forward: AAATCCGGAACCGGTCATCTGCTCGGACTCAATTGGCAAC	This study	N/A
Primer Ten2 full ectodomain in pHLSec N-terminal TwinStre reverse: GAGTCATTAGGTACCCCTCTTTCCCATCTCATTCTGTCTTAAGAACTGG	This study	N/A
Primer Ten4 full ectodomain in pHLSec N-terminal TwinStrep forward: AAATCCGGAACCGGTCACCTGTTTGGCCTAAACTGGCACCTGCAGC	This study	N/A
Primer Ten4 full ectodomain in pHLSec N-terminal TwinStrep reverse: GAGTCATTAGGTACCCCTTCGGCCCATCTCGCTTTGTCTCATGAAG	This study	N/A
Primer Ten2 nT forward: ACTGCTCGGGAGCCACAGGAAGGGGCGGCCCACCTGGTCA	This study	N/A
Primer Ten2 nT reverse: TGGCTCCCGAGCAGTAACCTGACAGCCGTCAATGTCTCCT	This study	N/A
Primer Ten2 LT forward: GTCATCGTAGATCTTCTCCGTACGGATATTTCGGTCATAA	This study	N/A
Primer Ten2 LT reverse: AAGATCTACGATGACAACCGGACATTCACCCTGAGGATCA	This study	N/A
Primer Ten2 nL forward #1: CCTCCCAAAGATGGTGACTTTGCCTTTGATCTGTTCCTTC	This study	N/A
Primer Ten2 nL forward #2: ATCGTAGATCTTCTCCGTACGGATATTTCGGTCATAATCA	This study	N/A
Primer Ten2 nL reverse #1: ACCATCTTTGGGAGGGCGCTTCGGGTCCACGGAAGGAATC	This study	N/A
Primer Ten2 nL reverse #2: GAGAAGATCTACGATGCCCACCGGAAATTCACCCTGAGGA	This study	N/A
Primer Ten4 nT forward: TGCTAGGTGACCAGAGGCTGGGCCTCCCTGCCTGGTCATATAGGATCCGAA	This study	N/A
Primer Ten4 nT reverse: TGGTCACCTAGCAGCAACCTGACTGGTGTTAATGTGACCT	This study	N/A
Primer Ten4 LT forward: GTCATCGTAGATCTTCTCTGTGCGTGTGACACGGTCAAAG	This study	N/A
Primer Ten4 LT reverse: AAGATCTACGATGACAATCGCACGTTCACCCTTCGGATCC	This study	N/A
Primer Ten4 nL forward #1: ATCGTAGATCTTCTCTGTGCGTGTGACACGGTCAAAGTCC	This study	N/A
Primer Ten4 nL forward #2: ACCGTCTTTGGACGCGATCTGCGGGTTCACAACCGAAACC	This study	N/A
Primer Ten4 nL reverse #1: GAGAAGATCTACGATGCCCATCGCAAGTTCACCCTTCGGA	This study	N/A
Primer Ten4 nL reverse #2: GCGTCCAAAGACGGTGACCTGGCCACGAGCCTGCTCCTTG	This study	N/A
Primer shRNA Ten4 #1 primer 1: AGGTTAACCCAACAGAAGGCTCGAGAAGGTATATTGCTGTTGACAGTGAGCGACAGCTCTGGTTGGCATTTATTAGTGAAGCCACAGATGTAA	This study	N/A
Primer shRNA Ten4 #1 primer 2: TGCTCCTAAAGTAGCCCCTTGAATTCCGAGGCAGTAGGCAGCAGCTCTGGTTGGCATTTATTACATCTGTGGCTTCACTAA	This study	N/A
Primer shRNA Ten4 #8 primer 1: AGGTTAACCCAACAGAAGGCTCGAGAAGGTATATTGCTGTTGACAGTGAGCGACAGTACATCTTCGAGTTTGATAGTGAAGCCACAGATGTAT	This study	N/A
Primer shRNA Ten4 #8 primer 2: TGCTCCTAAAGTAGCCCCTTGAATTCCGAGGCAGTAGGCAGCAGTACATCTTCGAGTTTGATACATCTGTGGCTTCACTAT	This study	N/A
Primer Lphn1/2/3 full length in pCAGIC forward from pHLSec (Kozak sequence): TTGGCAAAGAATTCCTCGAGGCCACCATGGGATCCTTCCCAGCCCTGGG	This study	N/A
Primer Lphn1 full length in pCAGIC reverse: GGAATTTACGTAGCGGCCGCTCAGAGACTAGTGACCAACTGCA	This study	N/A
Primer Lphn2 full length in pCAGIC reverse: GGAATTTACGTAGCGGCCGCTCAAAGACTTGTCACCAGCTGCA	This study	N/A
Primer Lphn3 full length in pCAGIC reverse: GGAATTTACGTAGCGGCCGCTCATAGACTAGTGACCAAGTGCG	This study	N/A
ISH: Mm-Tenm4-C1	Rnascope	Cat#555491
Mutant transcript: 1ZZ probe named BA-Mm-Tenm4-E30-Mut-1zz-st targeting 1-39 of NM_001310760.1:6272-6310 with 7 nucleotide changes.	Basescope	NPR-0048866
Wildtype transcript: 1ZZ probe named BA-Mm-Tenm4-E30-WT-1zz-st targeting 6272-6315 of NM_001310760.1	Basescope	NPR-0049113
Anti-Ten4 nanobody in pHLSec forward:	This study	N/A
GTAGCTGAAACCGGTCAGGTGCAGCTGGTGGAGTCTGGGGGAGG
Anti-Ten4 nanobody in pHLSec reverse:	This study	N/A
GTAGCTGAAACCGGTCAGGTGCAGCTGGTGGAGTCTGGGGGAGG
