# Supplementary material for: Structurally exclusive Teneurin complexes orchestrate divergent programs in early cortical development
Source: Nat Commun. 2026 Apr 16;17:5292. doi: 10.1038/s41467-026-71619-1 (PMC13269823; doi:10.1038/s41467-026-71619-1)
Supplement: Supplementary file 6 — Source Data [file 41467_2026_71619_MOESM6_ESM.xlsx]

## Sheet: Fig 2e
Ten2	Ten2nT	Ten2nL	Lphn1 SS+	Lphn1 SS-	Lphn1 SS+	Lphn1 SS-	Lphn1 SS+	Lphn1 SS-	Lphn2 SS+	Lphn2 SS-	Lphn2 SS+	Lphn2 SS-	Lphn2 SS+	Lphn2 SS-	Lphn3 SS+	Lphn3 SS-	Lphn3 SS+	Lphn3 SS-	Lphn3 SS+	Lphn3 SS-
52.752	0	47.4017	76.6824	49.81	77.9619	75.92	0	0	66.06	80.39	68.48	63.41	0	2.02	71.37	51.82	66.29	68.27	0	6.09
68.83	0	75.3008	78.7551	70.4	60.5084	81.9	0	0	64.5	68.89	45.97	73.88	0	7.36	88.42	66.33	68.36	63.51	0	4.9
30.6079	0	68.9582	74.4606	51.25	85.6438	41.08	0	0	62.71	50.33	64.68	74.58	0	0	65.68	72.1	80.3	53.68	0	7.21
54.8737	0	66.9076	76.834	51.72	90.7473	55.99	0	0	57.56	53.47	55.77	68.24	0	4.2	65.65	40.93	67.93	63.87	0	6.57
72.1336
72.1675

## Sheet: Fig2f
Ten4	Ten4nT	Ten4nL	Lphn1 SS+	Lphn1 SS-	Lphn1 SS+	Lphn1 SS-	Lphn1 SS+	Lphn1 SS-	Lphn2 SS+	Lphn2 SS-	Lphn2 SS+	Lphn2 SS-	Lphn2 SS+	Lphn2 SS-	Lphn3 SS+	Lphn3 SS-	Lphn3 SS+	Lphn3 SS-	Lphn3 SS+	Lphn3 SS-
84.9203	8.57992	44.6475	94.6981	43.06	85.4856	61.38	0	0	75.42	32.23	79.75	46.16	0	0	73.08	74.51	60.43	56.75	0	0
41.2869	0	74.8862	76.824	65.49	84.7356	79.64	0	0	65.58	52.93	75.06	57.72	3.55	2.58	68.17	63.91	63.75	58	0	0
33.3957	0.52316	83.6359	87.1416	53.78	88.7464	59.56	0	0	59.32	50.74	72.92	67.46	0	0	66.98	47.72	67.34	45.09	0	0
68.7608	9.08081	91.285	89.7236	74.95	85.9004	62.17	0	0	68.23	64.14	75.9	65.83	1.53	0	59.4	44.92	74.02	59.56	2.01	2.17
71.2251		96.7038	85.6966		93.3992
83.7461		87.2032	91.902		90.8906
88.623
89.9017

## Sheet: Fig3c
Ten4	Ten2	Ten3	Lphn3	Ten4	Ten2	Ten3	Lphn3
184.324				0
234.464	0	0		0	0	0
237.994				0
214.241	0	0		0	0	0
213.297			0	0			0
246.968			0	0			0

## Sheet: Fig3d
Concentration of nanobody	AU
1250	344.608	312.107	414.843
625	343.584	308.943	415.82
312.5	277.864	312.442	400.539
156.25	277.954	309.621	382.383			Titration ELISAs AU
78.125	241.414	295.668	367.021			Best-fit values
39.0625	208.983	255.015	325.609			Smax	338.8
19.5312	151.224	194.06	261.275			Smin	-21.61
9.76562	70.6944	126.505	171.986			R	11.44
4.88281	30.934	59.5927	83.3484			K	7.893
2.44106	7.12587	19.6058	31.3935			B	0.01931
1.22053	-6.62924	-3.50627	6.69102			95% CI (profile likelihood)
0.610266	-15.5836	-11.5805	6.08521			Smax	293.1 to 404.7
0.305133	-16.2157	-16.2043	-16.61			Smin	-49.57 to 2.241
0.152566	-21.8742	-16.8119	-14.675			R	-17.32 to 28.03
						K	0.8242 to 28.15
						B	-0.04826 to 0.07705
						Goodness of Fit
						Degrees of Freedom	37
						R squared	0.9457
						Sum of Squares	53915
						Sy.x	38.17
						Number of points
						# of X values	42
						# Y values analyzed	42

## Sheet: Fig3f
Ten2	Ten3	Ten4
0.043259	0.029883	54.0778
0.042281	0.060676	58.7526
0.067272	0.05947	61.4257
0.06717	0.06742	57.0733
0.052332	0.332969	53.714
0.015264	0.09435	58.3946
0.012488	0.035516	52.1727
0.011726	0.119593	52.6018
0.031887	0.083019	50.5102
0.039658	0.070445	54.169
0.195213	0.002118	43.327
0.06447	0.001987	42.777
0.096792	0.001186	44.679
0.109645	0.002415	48.4686
0.04794	0.006583	49.9928
0.049536	0.001369	44.4571
0.020923	0.009736	45.7895
0.132488	0.008397	47.4049
0.130016	0.013045	54.6651
0.074524	0.009077	48.6151
0.039805	0.455904	13.7162
0.056129	0.326158	22.7484
0.040511	0.00285	16.2733
0.023469	1.03219	15.5032
0.004518	0.088189	16.4518
0.005256	0.09211	15.5614
0.066851	0.06578	11.0053
0.077817	0.058752	18.3643
0.008301	0.083452	17.6543
0.036406	0.036068	13.9557

## Sheet: Fig3h
control	mir30 shTen4
63.3528	15.77
66.5346	17.87
56.9767	23.54

## Sheet: Fig4a
Ten1	Ten2	Ten3	Ten4
2.06222	20.7111	4.56889	39.8756
Ten1	Ten2	Ten3	Ten4
0.169205	2.28426	4.23012	15.2284

## Sheet: Fig4c
CP	IZ	VZ	CP	IZ	VZ	CP	IZ	VZ	CP	IZ	VZ
	0.001839	0		0.035811	0.025511		0.00686	0.00696		0.046365	0.04067
0	0	0	0.046432	0.042241	0.033251	0.01097	0.011975	0.007806	0.057446	0.050706	0.05369
0.001043	0.000701	0	0.053082	0.030677	0.034075	0.014629	0.009344	0.007274	0.067399	0.051948	0.049395
0.004172	0.002253	0.002456	0.046111	0.041941	0.03543	0.012566	0.010366	0.008937	0.05945	0.056355	0.054643
Ten1			Ten2			Ten3			Ten4

## Sheet: Fig4f
	Ten4 RNA				Ten4 Nb
VZ	0.947255	1.49545	4.20736	3.89064	7.11501	3.87494	13.6556	5.81395
IZ	38.1485	43.5631	33.5838	45.6572	29.5322	29.5905	30.3458	37.2093
CP	60.9042	54.9415	62.2089	50.4522	63.3528	66.5346	55.9986	56.9767

## Sheet: Fig4j
CP										IZ
Surrounding area	RGC fibre									Surrounding area	RGC fibre
0.536397										2.45031
1.02229	2.31313									5.69387	5.42519
1.02803	3.79396									4.32833	11.3113
1.43748	3.24068									4.67032	9.36471
1.0087	4.04482									3.73801	10.9521
0.922631	2.41387									3.93415	10.0694
1.27243	2.09435									3.5127	8.19041
0.806368	3.35739									2.51598	6.23117
0.917601	2.41869									2.91225	4.7805
	3.08358									2.77561	4.67452
2.45231											4.66319
6.86652	5.86841									2.33434
7.23229	11.5285									5.68656	9.32639
7.83829	13.7191									5.73666	16.4516
7.46202	10.2254									4.94744	15.1145
5.32087	12.0736									4.48748	11.4757
4.93629	8.99557									4.46078	8.2452
5.45272	9.32958									4.22575	8.54487
5.67385	9.64438									3.23078	8.01412
4.48405	9.1295									2.51446	6.87779
3.74035	7.76957									2.46504	5.15757
3.30778	6.49655									2.7528	6.39721
4.08964	7.36764									2.48603	7.62244
	10.9871									1.79854	4.76584
0.622242											4.00108
7.66802	1.554									3.89266
10.5627	13.0854									4.47744	13.2937
9.16236	19.9963									4.2554	14.531
9.55084	21.3459									3.97319	14.9442
10.7576	27.1139									3.96936	11.2402
10.7002	25.3106									3.40887	10.9375
	14.9592									2.49905	8.66409
2.27291											6.62421
	7.54442									3.76831
										4.79282	12.979
										4.86064	11.869
2.6984										5.52657	12.8274
4.41593	6.77971									5.65681	11.8679
4.18382	12.1443									4.71558	11.1982
4.76034	10.216									3.77433	10.7728
4.48149	11.3216									2.99825	8.37617
2.88784	11.3216										9.95148
3.78632	6.94336									2.23607
3.58769	8.46778									2.50528	8.56474
2.48873	8.08271									2.69434	7.59933
2.0913	5.72572									3.66619	8.48804
2.76687	4.50765									2.79799	9.89313
2.56789	5.52434									2.77976	9.24453
1.82312	6.93583									2.61417	8.45635
2.21709	3.73978									2.93185	7.14618
2.20808	3.24948									3.14314	6.32032
	5.13717									2.44614	5.37717
6.77681										2.33872	4.75394
10.7705	16.7949										4.641
10.2925	26.9741									2.22011
9.61863	27.5963									2.21225	8.40773
9.33038	21.2074									1.53806	8.4605
7.23465	24.5369									1.56842	3.67462
7.65549	13.9077									1.51435	4.23768
8.49655	13.4516									1.75019	3.33241
8.13049	8.62475									2.00117	5.36836
7.33177	11.8706									2.4111	4.83772
6.00512	12.4688										3.76363
4.46079	13.7873
5.29187	10.3959
6.4165	4.92517									3.72651
6.12616	4.9516									5.01508	10.5861
	11.4042									6.33519	11.3816
5.63685										6.1126	14.7161
7.9197	14.0165									5.24554	13.0943
6.5752	18.2855									4.5599	12.1725
5.03175	10.3668									3.74399	11.299
4.07035	6.2052										13.0536
4.04655	8.96289
3.77911	7.46867
4.31949	6.85714									5.24554	12.1725
	7.10538									4.5599	11.299
										3.74399	13.0536

[truncated: 44 more sheets: Fig4k, Fig5d, Fig5f, Fig5h, Fig6d, Fig6e, Fig6f, Fig6g, Fig7b, Fig7c, Fig7d, Fig7e, Fig7g, Fig7h, ED Fig2j, ED Fig2k, ED Fig2m, ED Fig2n, ED Fig3b, ED Fig3c …]
